# Supplementary material for: Distinctive development of embryo and endosperm caused by male gametes irradiated with carbon-ion beam
Source: Plant Reprod. 2024 Feb 9;37(3):355–63. doi: 10.1007/s00497-024-00496-9 (PMC11377488; doi:10.1007/s00497-024-00496-9)
Supplement: Supplementary file 1 — Supplementary file1 (XLSX 11 KB) [file 497_2024_496_MOESM1_ESM.xlsx]

## Sheet: Sheet1
	Table S1 No. of nuclei used for fluorescence intensity mesurment.
	Embryo sac ID	Embryo (egg cell/zygote)	Endosperm
	0 Gy-1	3	28
	0 Gy-2	4	18
	0 Gy-3	8	20
	0 Gy-4	13	42
	0 Gy-5	8	19
	7-2	2	6
	13-1	2	7
	15-1	2	22
	18-2	2	87
	2-1	2	21
	2-2	4	56
	9-2	2	42
	9-3	5	24
	12-2	2	40
	12-3	6	5
	6-1	1	43
	8-1	1	14
	8-2	1	2
	9-1	1	23
	10-4	1	20
	13-3	1	4
	17-1	1	18
	18-3	1	21
	18-4	1	34
	19-3	1	13
	4-2	1	2
	7-3	1	4
	8-4	1	20
	14-1	1	65
	16-1	1	13
